# Supplementary material for: Image-Guided Superficial Radiation Therapy for Basal and Squamous Cell Carcinomas Produces Excellent Freedom from Recurrence Independent of Risk Factors
Source: J Clin Med. 2024 Sep 30;13(19):5835. doi: 10.3390/jcm13195835 (PMC11477103; doi:10.3390/jcm13195835)
Supplement: Supplementary file 1 [file jcm-13-05835-s001.zip]

Archive with 1 entries (1 files):
- jcm-3214397-supplementary.pdf
